# Supplementary material for: De Novo Transcriptome Sequencing of the Deep-Sea-Derived Fungus Dichotomomyces cejpii and Analysis of Gliotoxin Biosynthesis Genes
Source: Int J Mol Sci. 2018 Jun 29;19(7):1910. doi: 10.3390/ijms19071910 (PMC6073683; doi:10.3390/ijms19071910)
Supplement: Supplementary file 1 [file ijms-19-01910-s001.zip]

Archive with 6 entries (6 files):
- Figure S1 Lenth distribution unigenes of FS110 transcriptome.tif
- Figure S2 Lenth distribution of CDS of FS110 transcriptome.tif
- Figure S3 The SSR distribution of FS110 transcriptome.tif
- Table S1 sequences of FS110 annotated in different database.docx
- Table S2 Primers used for the qRT-PCR of unigenes related to gliotoxin biosynthesis.docx
- Table S3 Primers used for the expression of genes.docx
